# Supplementary material for: Biosynthesis of UV-Absorbing Mycosporine-like Amino Acids and Transcriptomic Profiling of Differential Gene Expression in Green Microalga Under Abiotic Stresses
Source: Int J Mol Sci. 2026 Jan 5;27(1):537. doi: 10.3390/ijms27010537 (PMC12786583; doi:10.3390/ijms27010537)
Supplement: Supplementary file 1 [file ijms-27-00537-s001.zip]

Archive with 1 entries (1 files):
- ijms-3983633-supplementary.pdf
